# Supplementary material for: (Al, Ga)N-Based Quantum Dots Heterostructures on h-BN for UV-C Emission
Source: Nanomaterials (Basel). 2023 Aug 24;13(17):2404. doi: 10.3390/nano13172404 (PMC10489961; doi:10.3390/nano13172404)
Supplement: Supplementary file 1 [file nanomaterials-13-02404-s001.zip]

Archive with 1 entries (1 files):
- nanomaterials-2492342-supplementary.pdf
